# Supplementary material for: Genomic Variation and Arsenic Tolerance Emerged as Niche Specific Adaptations by Different Exiguobacterium Strains Isolated From the Extreme Salar de Huasco Environment in Chilean – Altiplano
Source: Front Microbiol. 2020 Jul 15;11:1632. doi: 10.3389/fmicb.2020.01632 (PMC7374977; doi:10.3389/fmicb.2020.01632)
Supplement: Supplementary file 1 [file Table_1.XLSX]

## Sheet: Hoja2
Supplementary table S1. Accession information and assembly characteristics of the 74 Exiguobacterium genomes analized.
Organism/Name	BioSample	BioProject	Assembly	Level	Size (mb)	GC%	Genes	Proteins
Exiguobacterium acetylicum DSM 20416	SAMN02841153	PRJNA218046	GCA_000702605.1	Contig	3.27	47.00	3391	3180
Exiguobacterium acetylicum ZBG2	SAMN03793175	PRJNA287868	GCA_001238385.1	Contig	3.18	47.20	3272	3201
Exiguobacterium alkaliphilum 12/1	SAMN02720812	PRJNA243884	GCA_000714435.1	Scaffold	3.1	52.8	3192	3056
Exiguobacterium antarcticum B7	SAMN02603748	PRJNA73211	GCA_000299435.1	Complete Genome	2.81	47.50	2939	2724
Exiguobacterium antarcticum DSM 14480	SAMN02743349	PRJNA218049	GCA_000685865.1	Contig	3.21	47.10	3306	3125
Exiguobacterium aurantiacum DSM 6208	SAMN02841171	PRJNA218043	GCA_000702585.1	Contig	3.03	52.80	3123	2967
Exiguobacterium aurantiacum NCTC13163	SAMEA4535759	PRJEB6403	GCA_900450545.1	Contig	3.12	52.60	3222	3057
Exiguobacterium aurantiacum PN47	SAMN05863719	PRJNA345439	GCA_001766415.1	Contig	2.88	52.20	2955	2855
Exiguobacterium chiriqhucha GIC31	SAMN02841156	PRJNA218041	GCA_000702565.1	Contig	2.97	52.10	3077	2937
Exiguobacterium chiriqhucha N139	SAMN02732272	PRJNA245187	GCA_001482445.1	Contig	2.95	52.00	3075	2965
Exiguobacterium chiriqhucha RW-2	SAMN02471612	PRJNA208114	GCA_000416965.1	Contig	3.01	52.00	3079	3022
Exiguobacterium enclense NIO-1109	SAMN04263895	PRJNA302095	GCA_001456895.1	Contig	3.25	46.80	3349	3251
Exiguobacterium indicum HHS 31	SAMN03159272	PRJNA211970	GCA_001939065.1	Contig	3.24	46.60	3337	3249
Exiguobacterium indicum RSA11	SAMN03401350	PRJNA278186	GCA_001475665.1	Contig	3.08	47.30	3208	3129
Exiguobacterium indicum RSA42	SAMN03401351	PRJNA278187	GCA_001475695.1	Contig	3.09	47.40	3195	3081
Exiguobacterium marinum DSM 16307	SAMN02743964	PRJNA218045	GCA_000620845.1	Scaffold	2.77	47.4	2826	2715
Exiguobacterium mexicanum HUD	SAMN03000723	PRJNA258610	GCA_000763125.1	Contig	3.35	51.10	3251	3150
Exiguobacterium oxidotolerans JCM 12280	SAMN02841151	PRJNA218048	GCA_000702625.1	Scaffold	3.09	47.0	3109	2954
Exiguobacterium profundum strain PHM 11	SAMN05353864	PRJNA327611	GCA_001909285.1	Scaffold	2.92	47.90	2993	2857
Exiguobacterium sibiricum 255-15	SAMN00120225	PRJNA10649	GCA_000019905.1	Complete Genome	3.04	47.68	3121	2988
Exiguobacterium sibiricum 7-3	SAMN02743965	PRJNA218047	GCA_000620865.1	Scaffold	3.08	46.90	3153	3078
Exiguobacterium sp. 8-11-1	SAMN02470036	PRJNA208893	GCA_000438555.1	Scaffold	2.9	52.80	3030	2957
Exiguobacterium sp. AB2	SAMN02715501	PRJNA243308	GCA_000696055.1	Contig	2.85	52.90	2952	2815
Exiguobacterium sp. AM39-5BH	SAMN09736515	PRJNA482748	GCA_003467445.1	Contig	2.83	51.20	2951	2581
Exiguobacterium sp. AT1b	SAMN02598453	PRJNA27759	GCA_000023045.1	Complete Genome	2.99	48.50	3107	3000
Exiguobacterium sp. BMC-KP	SAMN03857009	PRJNA289685	GCA_001275385.1	Contig	3.31	45.90	3407	3341
Exiguobacterium sp. HF60	SAMN09070411	PRJNA459509	GCA_003344535.1	Scaffold	2.7	55.00	2708	2643
Exiguobacterium sp. HVEsp1	SAMN06212347	PRJNA360577	GCA_002009685.1	Scaffold	2.84	48.20	2935	2808
Exiguobacterium sp. IPBC4	SAMN10848047	PRJNA319980	GCA_004337065.1	Contig	2.97	52.00	3089	2981
Exiguobacterium sp. IPCH1	SAMN10848048	PRJNA319980	GCA_004337295.1	Contig	2.97	52.00	3078	2972
Exiguobacterium sp. IPCI3	SAMN10848049	PRJNA319980	GCA_004337275.1	Contig	2.97	52.00	3090	2981
Exiguobacterium sp. JLM-2	SAMN03568901	PRJNA282364	GCA_001027905.1	Scaffold	2.89	48.31	3000	2929
Exiguobacterium sp. KKBO11	SAMN04505065	PRJNA312676	GCA_001644945.1	Contig	3.17	47.30	3260	3171
Exiguobacterium sp. KRL4	SAMN05943017	PRJNA350615	GCA_001870785.1	Contig	3.11	46.90	3173	3076
Exiguobacterium sp. Leaf187	SAMN04151674	PRJNA297956	GCA_001423925.1	Scaffold	3.3	46.70	3406	3347
Exiguobacterium sp. Leaf196	SAMN04151678	PRJNA297956	GCA_001423965.1	Scaffold	2.97	46.70	3074	2989
Exiguobacterium sp. MH3	SAMN02351601	PRJNA225654	GCA_000496635.1	Complete Genome	3.16	47.20	3286	3177
Exiguobacterium sp. N4-1P	SAMN04537352	PRJNA314532	GCA_002214325.1	Chromosome	3.64	46.78	3814	3649
Exiguobacterium sp. NG55	SAMN02744767	PRJNA218031	GCA_000733785.1	Contig	3.13	48.20	3256	3127
Exiguobacterium sp. OS-77	SAMD00036741	PRJDB1123	GCA_000414195.2	Scaffold	3.18	47.10	3250	3179
Exiguobacterium sp. RIT341	SAMN02676631	PRJNA239293	GCA_000632205.1	Contig	3.1	46.70	3177	3085
Exiguobacterium sp. RIT452	SAMN09954399	PRJNA489292	GCA_003598705.1	Contig	3.22	47.90	3315	3238
Exiguobacterium sp. RIT594	SAMN09691942	PRJNA481886	GCA_003339585.1	Contig	3.08	47.20	3187	3116
Exiguobacterium sp. S17	SAMN02470814	PRJNA202056	GCA_000411915.1	Contig	3.12	53.10	3334	3129
Exiguobacterium sp. SH0S1	SAMN10848050	PRJNA319980	GCA_004337165.1	Contig	2.91	51.70	2991	2905
Exiguobacterium sp. SH0S2	SAMN10848051	PRJNA319980	GCA_004337185.1	Contig	2.94	52.00	3030	2939
Exiguobacterium sp. SH0S7	SAMN10848052	PRJNA319980	GCA_004337195.1	Contig	2.93	51.80	3046	2955
Exiguobacterium sp. SH1S1	SAMN10848053	PRJNA319980	GCA_004337245.1	Contig	2.91	52.10	2996	2907
Exiguobacterium sp. SH1S21	SAMN10848054	PRJNA319980	GCA_004337175.1	Contig	2.92	51.80	3016	2932
Exiguobacterium sp. SH1S4	SAMN10848055	PRJNA319980	GCA_004337095.1	Contig	2.91	52.10	3000	2911
Exiguobacterium sp. SH31	SAMN04913988	PRJNA319980	GCA_001816105.1	Contig	3.02	51.70	3117	2993
Exiguobacterium sp. SH3S1	SAMN10848056	PRJNA319980	GCA_004337105.1	Contig	2.76	52.20	2832	2724
Exiguobacterium sp. SH3S2	SAMN10848057	PRJNA319980	GCA_004337285.1	Contig	2.7	52.20	2784	2667
Exiguobacterium sp. SH3S3	SAMN10848058	PRJNA319980	GCA_004337115.1	Contig	2.69	52.20	2775	2662
Exiguobacterium sp. SH4S7	SAMN10848059	PRJNA319980	GCA_004336795.1	Contig	2.94	52.00	3041	2945
Exiguobacterium sp. SH5S13	SAMN10848060	PRJNA319980	GCA_004337085.1	Contig	2.92	51.90	2984	2862
Exiguobacterium sp. SH5S32	SAMN10848061	PRJNA319980	GCA_004336775.1	Contig	2.91	52.10	3005	2913
Exiguobacterium sp. SH5S4	SAMN10848062	PRJNA319980	GCA_004337045.1	Contig	3.05	51.60	3179	3063
Exiguobacterium sp. SL-10	SAMN10848063	PRJNA319980	GCA_004337025.1	Contig	2.93	51.50	3029	2932
Exiguobacterium sp. SL-9	SAMN10848064	PRJNA319980	GCA_004336985.1	Contig	2.98	51.30	3078	2994
Exiguobacterium sp. TNDT2	SAMN09460123	PRJNA476830	GCA_003331145.1	Contig	2.89	51.60	2959	2875
Exiguobacterium sp. U13-1	SAMN04958524	PRJNA320863	GCA_001750115.1	Complete Genome	3.2	47.10	3292	3166
Exiguobacterium sp. UBA1053	SAMN06453254	PRJNA348753	GCA_002316465.1	Scaffold	3.06	47.20	-	-
Exiguobacterium sp. UBA10716	SAMN08019511	PRJNA417962	GCA_003517445.1	Scaffold	2.91	47.30	3010	2899
Exiguobacterium sp. UBA11312	SAMN08020257	PRJNA417962	GCA_003535915.1	Scaffold	2.93	47.70	3000	2954
Exiguobacterium sp. UBA3491	SAMN06457113	PRJNA348753	GCA_002377745.1	Scaffold	2.9	46.90	-	-
Exiguobacterium sp. UBA4551	SAMN06457831	PRJNA348753	GCA_002387265.1	Scaffold	3.08	47.00	-	-
Exiguobacterium sp. UBA4604	SAMN06454887	PRJNA348753	GCA_002393175.1	Scaffold	2.85	46.70	-	-
Exiguobacterium sp. UBA5002	SAMN06456500	PRJNA348753	GCA_002396765.1	Scaffold	2.9	47.20	-	-
Exiguobacterium sp. ZOR0005	SAMN03021521	PRJNA205567	GCA_000798975.1	Scaffold	2.83	53.10	2926	2848
Exiguobacterium sp. ZWU0009	SAMN03021535	PRJNA205584	GCA_000798935.2	Complete Genome	3.25	47.10	3339	3196
Exiguobacterium undae 190-11	SAMN02743959	PRJNA218044	GCA_000620825.1	Scaffold	3.2	47.80	3261	3161
Exiguobacterium undae DSM 14481	SAMN02743962	PRJNA218042	GCA_000620805.1	Scaffold	3.24	47.80	3300	3207
Exiguobacterium undae KCTC 3810	SAMN04577803	PRJNA316179	GCA_001650325.1	Contig	3.26	47.70	3333	3251
