# Supplementary material for: Genomic Variation and Arsenic Tolerance Emerged as Niche Specific Adaptations by Different Exiguobacterium Strains Isolated From the Extreme Salar de Huasco Environment in Chilean – Altiplano
Source: Front Microbiol. 2020 Jul 15;11:1632. doi: 10.3389/fmicb.2020.01632 (PMC7374977; doi:10.3389/fmicb.2020.01632)
Supplement: Supplementary file 2 [file Table_2.XLSX]

## Sheet: Hoja1
Supplementary table S2. Experimental conditions used for physiological assays.
Strains	As(III) [mM]	As(V) [mM]
For the bacterial growth assays
SH31	1, 2.5, 5 and 10	10, 25, 50 and 100
SH1S21	0.1, 0.25, 0.5 and 1	10, 25, 75 and 150
SH0S7	2.5, 5, 10 and 20	10, 25, 75 and 150
For the ROS accumulation, enzymatic activity and transcriptional expression assays
SH31	5	50
SH1S21	0.5	75
SH0S7	10	75
Control conditions were prepared in the exact same way, without the addition of arsenic.
