# Supplementary material for: Genomic Variation and Arsenic Tolerance Emerged as Niche Specific Adaptations by Different Exiguobacterium Strains Isolated From the Extreme Salar de Huasco Environment in Chilean – Altiplano
Source: Front Microbiol. 2020 Jul 15;11:1632. doi: 10.3389/fmicb.2020.01632 (PMC7374977; doi:10.3389/fmicb.2020.01632)
Supplement: Supplementary file 3 [file Table_3.XLSX]

## Sheet: Hoja1
Supplementary table S2. Primers used in qRT-PCR assays to quantify the transcripts of interest genes.
Gene	Forward Sequence 5' --> 3'	Reverse Sequence 5' --> 3'
acr3	CGTCGCTTCACTCAGCATCT	TGGTTCGACTTGGCGAGAAA
arsA	AGTTCACCGAGCTGTTGACGTCA	TGATAATCCAGCAAGTGGTCCAAG
arsB	AGCCGAGCACGGTCATTAAA	AACGACTTGCTCCGTCTTCA
arsC	ACGCGATGTGCTCGGAGATA	CCGCAACCCATCGTGATCAA
arsD	CTTGAAGTATTCGAACCGGCCATGT	GATCTCGGATTGCACGTTTGCG
arsK	AACACAGCGATCACGTTCCA	TCTCGGTCACGAAGATGCCA
arsP	TTCGCTGGCCTGCTAATTGA	CGCGATCGCAATCCCAATCA
arsR	ACAGCTCGCATCGACCATCT	TGCAGCTTCGTCGACTGTTT
glpF	TGTACATCCTTGCCCAATTCATCGG	GATAGTAATGCGAAGACGAGGACGAAC
gshAB	CGTTGAACGAGGACGTCTACTCG	GTTTTCAGTCGAATCGGCGAGTACA
nasC	GTCGCTCCCAGATTGGGAAA	CGATCCGATCCCACGTGATA
katA	CGTCGGTACGATGACGCTCAATAA	GCAGTTGATCGGGAGTTGGAGA
pstA	CCTGGTAAAGACTCAGGTACGTTCGAT	CCGTCTACTTTCAACGATTTCAACGTG
sodA	ACCACAACGCTTACGTCACGAA	GAAGAACGAGTGGTTCCAATGCC
16S rRNA	TGCCCCTTATGAGTTGGGCTACA	TGTGTACAAGACCCGGGAACGTAT
